# Supplementary material for: Engendering High Energy Density LiFePO4 Electrodes with Morphological and Compositional Tuning
Source: Nanomaterials (Basel). 2023 May 31;13(11):1771. doi: 10.3390/nano13111771 (PMC10254251; doi:10.3390/nano13111771)
Supplement: Supplementary file 1 [file nanomaterials-13-01771-s001.zip]

Archive with 1 entries (1 files):
- nanomaterials-2372306-supplementary.pdf
